# Supplementary material for: A global analysis of the complex landscape of isoforms and regulatory networks of p63 in human cells and tissues
Source: BMC Genomics. 2015 Aug 7;16:584. doi: 10.1186/s12864-015-1793-9 (PMC4528692; doi:10.1186/s12864-015-1793-9)
Supplement: Additional file 1: Table S1. — Cell-line database. Columns A–E characterize the 40 cell-types. Columns F–H provide information about the number of replicates, type of sequencing (single vs. paired end) and number of reads aligned. Column I give information about the p53 status of each of the cell-types (if known), as documented in the UMD TP53 mutation database (http://p53.free.fr/Database/p53_database.html). The PUBMED ID and reference for the studies that generated the RNA-Seq data for each of the cell-types is shown in columns J and K, respectively. (XLS 54 kb) [file 12864_2015_1793_MOESM1_ESM.xls]

## Sheet: TableS1.csv
S.No.	Cell-line	Characteristics	Karyotype	Lineage	Replicates	Sequencing	RNA-Seq reads aligned	P53 status	Source	Reference
1	H1-hESC	embryonic stem cells	Normal	inner cell mass	1	2X	232.89 million		ENCODE-CSHL	Tilgner H, Knowles DG, Johnson R, Davis CA et al. Deep sequencing of subcellular RNA fractions shows splicing to be predominantly co-transcriptional in the human genome but inefficient for lncRNAs. Genome Res 2012 Sep;22(9):1616-25. PMID: 22955974
2	NHDF	Dermal fibroblasts from temple/breast	Normal	mesoderm	1	2X	334.9 million		ENCODE-CSHL	Tilgner H, Knowles DG, Johnson R, Davis CA et al. Deep sequencing of subcellular RNA fractions shows splicing to be predominantly co-transcriptional in the human genome but inefficient for lncRNAs. Genome Res 2012 Sep;22(9):1616-25. PMID: 22955975
3	NHEMfm	epidermal melanocytes	Normal	ectoderm	1	2X	253.71 million		ENCODE-CSHL	Tilgner H, Knowles DG, Johnson R, Davis CA et al. Deep sequencing of subcellular RNA fractions shows splicing to be predominantly co-transcriptional in the human genome but inefficient for lncRNAs. Genome Res 2012 Sep;22(9):1616-25. PMID: 22955976
4	HMEpC	primary mammary epithelial cells	Normal	ectoderm	1	2X	266.26 million		ENCODE-CSHL	Tilgner H, Knowles DG, Johnson R, Davis CA et al. Deep sequencing of subcellular RNA fractions shows splicing to be predominantly co-transcriptional in the human genome but inefficient for lncRNAs. Genome Res 2012 Sep;22(9):1616-25. PMID: 22955977
5	K562	chronic myelogenous leukemia	Cancer	mesoderm	1	2X	187.96 million	missense or small frameshift mutation	ENCODE-CSHL	Tilgner H, Knowles DG, Johnson R, Davis CA et al. Deep sequencing of subcellular RNA fractions shows splicing to be predominantly co-transcriptional in the human genome but inefficient for lncRNAs. Genome Res 2012 Sep;22(9):1616-25. PMID: 22955978
6	Ramos	Burkitt lymphoma, Non-Hodgkin's lymphoma	Cancer	mesoderm	1	2X	39.2 million	missense or small frameshift mutation	PMID: 22885699	Schmitz R, Young RM, Ceribelli M, Jhavar S et al. Burkitt lymphoma pathogenesis and therapeutic targets from structural and functional genomics. Nature 2012 Oct 4;490(7418):116-20.
7	Raji	Burkitt lymphoma, Non-Hodgkin's lymphoma	Cancer	mesoderm	1	2X	31.83 million	missense or small frameshift mutation	PMID: 22885699	Schmitz R, Young RM, Ceribelli M, Jhavar S et al. Burkitt lymphoma pathogenesis and therapeutic targets from structural and functional genomics. Nature 2012 Oct 4;490(7418):116-20.
8	Bl70	Burkitt lymphoma, Non-Hodgkin's lymphoma	Cancer	mesoderm	1	2X	42.42 million	missense or small frameshift mutation	PMID: 22885699	Schmitz R, Young RM, Ceribelli M, Jhavar S et al. Burkitt lymphoma pathogenesis and therapeutic targets from structural and functional genomics. Nature 2012 Oct 4;490(7418):116-20.
9	Bl2	Burkitt lymphoma, Non-Hodgkin's lymphoma	Cancer	mesoderm	1	2X	137.91 million		PMID: 22885699	Schmitz R, Young RM, Ceribelli M, Jhavar S et al. Burkitt lymphoma pathogenesis and therapeutic targets from structural and functional genomics. Nature 2012 Oct 4;490(7418):116-20.
10	Bl30	Burkitt lymphoma, Non-Hodgkin's lymphoma	Cancer	mesoderm	1	2X	137.28 million	missense or small frameshift mutation	PMID: 22885699	Schmitz R, Young RM, Ceribelli M, Jhavar S et al. Burkitt lymphoma pathogenesis and therapeutic targets from structural and functional genomics. Nature 2012 Oct 4;490(7418):116-20.
11	Daudi	Burkitt lymphoma, Non-Hodgkin's lymphoma	Cancer	mesoderm	1	2X	162.52 million	missense or small frameshift mutation	PMID: 22885699	Schmitz R, Young RM, Ceribelli M, Jhavar S et al. Burkitt lymphoma pathogenesis and therapeutic targets from structural and functional genomics. Nature 2012 Oct 4;490(7418):116-20.
12	Ca46	Burkitt lymphoma, Non-Hodgkin's lymphoma	Cancer	mesoderm	1	2X	83.91 million	missense or small frameshift mutation	PMID: 22885699	Schmitz R, Young RM, Ceribelli M, Jhavar S et al. Burkitt lymphoma pathogenesis and therapeutic targets from structural and functional genomics. Nature 2012 Oct 4;490(7418):116-20.
13	Gumbus	Burkitt lymphoma, Non-Hodgkin's lymphoma	Cancer	mesoderm	1	2X	22.98 million		PMID: 22885699	Schmitz R, Young RM, Ceribelli M, Jhavar S et al. Burkitt lymphoma pathogenesis and therapeutic targets from structural and functional genomics. Nature 2012 Oct 4;490(7418):116-20.
14	Farage	DLBCL, Non-Hodgkin's lymphoma	Cancer	mesoderm	2	1X	70.72 million		PMID: 23680150	BŽguelin W, Popovic R, Teater M, Jiang Y et al. EZH2 is required for germinal center formation and somatic EZH2 mutations promote lymphoid transformation. Cancer Cell 2013 May 13;23(5):677-92.
15	Pfeiffer	DLBCL, Non-Hodgkin's lymphoma	Cancer	mesoderm	2	1X	74.96 million		PMID: 23680150	BŽguelin W, Popovic R, Teater M, Jiang Y et al. EZH2 is required for germinal center formation and somatic EZH2 mutations promote lymphoid transformation. Cancer Cell 2013 May 13;23(5):677-92.
16	GM12878	B-lymphocyte, lymphoblastoid	Normal	mesoderm	1	2X	244.75 million		ENCODE-CSHL	Tilgner H, Knowles DG, Johnson R, Davis CA et al. Deep sequencing of subcellular RNA fractions shows splicing to be predominantly co-transcriptional in the human genome but inefficient for lncRNAs. Genome Res 2012 Sep;22(9):1616-25. PMID: 22955979
17	HepG2	hepatocellular carcinoma (liver)	Cancer	endoderm	2	2X	227.9 million	WT	ENCODE-CSHL	Tilgner H, Knowles DG, Johnson R, Davis CA et al. Deep sequencing of subcellular RNA fractions shows splicing to be predominantly co-transcriptional in the human genome but inefficient for lncRNAs. Genome Res 2012 Sep;22(9):1616-25. PMID: 22955980
18	DK6	primary differentiated keratinocytes: 6 days	Normal	ectoderm	1	1X	80.88 million		PMID: 22302877	Kretz M, Webster DE, Flockhart RJ, Lee CS et al. Suppression of progenitor differentiation requires the long noncoding RNA ANCR. Genes Dev 2012 Feb 15;26(4):338-43
19	A549	epitheilal cells from lung carcinoma(NSCLC)	Cancer	endoderm	2	2X	229.19 million	WT	ENCODE-CSHL	Tilgner H, Knowles DG, Johnson R, Davis CA et al. Deep sequencing of subcellular RNA fractions shows splicing to be predominantly co-transcriptional in the human genome but inefficient for lncRNAs. Genome Res 2012 Sep;22(9):1616-25. PMID: 22955981
20	Mcf7	mammary gland, adenocarcinoma	Cancer	ectoderm	2	2X	249 million	WT	ENCODE-CSHL	Tilgner H, Knowles DG, Johnson R, Davis CA et al. Deep sequencing of subcellular RNA fractions shows splicing to be predominantly co-transcriptional in the human genome but inefficient for lncRNAs. Genome Res 2012 Sep;22(9):1616-25. PMID: 22955982
21	HeLa-S3	cervical carcinoma	Cancer	ectoderm	2	2X	207.04 million	WT	ENCODE-CSHL	Tilgner H, Knowles DG, Johnson R, Davis CA et al. Deep sequencing of subcellular RNA fractions shows splicing to be predominantly co-transcriptional in the human genome but inefficient for lncRNAs. Genome Res 2012 Sep;22(9):1616-25. PMID: 22955983
22	MDA-MB-231	mesenchymal-like breast cancer cells, adenocarcinoma	Cancer	ectoderm	1	2X	32.35 million	missense or small frameshift mutation	PMID: 23580553	Pellegrino L, Stebbing J, Braga VM, Frampton AE et al. miR-23b regulates cytoskeletal remodeling, motility and metastasis by directly targeting multiple transcripts. Nucleic Acids Res 2013 May 1;41(10):5400-12.
23	MDA-MBA-436	breast adenocarcinoma	Cancer	ectoderm	2	2X	79.22 million	missense or small frameshift mutation	PMID: 23921087	Kang BH, Jensen KJ, Hatch JA, Janes KA. Simultaneous profiling of 194 distinct receptor transcripts in human cells. Sci Signal 2013 Aug 6;6(287):rs13.
24	HMEC	mammary epithelial cells	Normal	ectoderm	1	2X	250.12 million		ENCODE-CSHL	Tilgner H, Knowles DG, Johnson R, Davis CA et al. Deep sequencing of subcellular RNA fractions shows splicing to be predominantly co-transcriptional in the human genome but inefficient for lncRNAs. Genome Res 2012 Sep;22(9):1616-25. PMID: 22955984
25	NHEK	epidermal keratinocytes	Normal	ectoderm	2	2X	257.52 million		ENCODE-CSHL	Tilgner H, Knowles DG, Johnson R, Davis CA et al. Deep sequencing of subcellular RNA fractions shows splicing to be predominantly co-transcriptional in the human genome but inefficient for lncRNAs. Genome Res 2012 Sep;22(9):1616-25. PMID: 22955985
26	DK0	primary differentiated keratinocytes: 0 days	Normal	ectoderm	1	1X	92.18 million		PMID: 22302877	Kretz M, Webster DE, Flockhart RJ, Lee CS et al. Suppression of progenitor differentiation requires the long noncoding RNA ANCR. Genes Dev 2012 Feb 15;26(4):338-44
27	DK3	primary differentiated keratinocytes: 3 days	Normal	ectoderm	1	1X	88.54 million		PMID: 22302877	Kretz M, Webster DE, Flockhart RJ, Lee CS et al. Suppression of progenitor differentiation requires the long noncoding RNA ANCR. Genes Dev 2012 Feb 15;26(4):338-45
28	OKF6	immortalized human oral keratinocytes	Normal	ectoderm	1	1X	46.62 million		PMID: 24076275	Marcinkiewicz KM, Gudas LJ. Altered histone mark deposition and DNA methylation at homeobox genes in human oral squamous cell carcinoma. J Cell Physiol 2014 Oct;229(10):1405-16.
29	SCC9	tongue squamous cell carcinoma	Cancer	ectoderm	1	1X	39.95 million	missense or small frameshift mutation	PMID: 24076275	Marcinkiewicz KM, Gudas LJ. Altered histone mark deposition and DNA methylation at homeobox genes in human oral squamous cell carcinoma. J Cell Physiol 2014 Oct;229(10):1405-16.
30	MCF10A	mammary epithelial	Normal	ectoderm	2	2X	49.67 million	WT	PMID: 23921087	Kang BH, Jensen KJ, Hatch JA, Janes KA. Simultaneous profiling of 194 distinct receptor transcripts in human cells. Sci Signal 2013 Aug 6;6(287):rs13.
31	SCC15	tongue squamous cell carcinoma	Cancer	ectoderm	2	1X	15.26 million	missense or small frameshift mutation	Sinha lab
32	SCC4	tongue squamous cell carcinoma	Cancer	ectoderm	1	1X	9.74 million	missense or small frameshift mutation	Sinha lab
33	SCC71	soft palate	Cancer	ectoderm	1	1X	18.38 million		Sinha lab
34	UMSCC103	highly aggressive tongue	Cancer	ectoderm	1	1X	12.33 million		Sinha lab
35	UMSCC29	alevolus	Cancer	ectoderm	1	1X	13.23 million		Sinha lab
36	SCC351	alevolar ridge	Cancer	ectoderm	2	1X	14.5 million		Sinha lab
37	H1299	non-small cell lung carcinoma - no P63	Cancer	endoderm	1	1X	15.8 million	NULL	PMID: 23519614	Wang T, Cui Y, Jin J, Guo J et al. Translating mRNAs strongly correlate to proteins in a multivariate manner and their translation ratios are phenotype specific. Nucleic Acids Res 2013 May;41(9):4743-54.
38	T47D	human breast cancer cell line- TAP63gamma	Cancer	ectoderm	2	1X	8.35 million	mutant	PMID: 23748561	Vanderkraats ND, Hiken JF, Decker KF, Edwards JR. Discovering high-resolution patterns of differential DNA methylation that correlate with gene expression changes. Nucleic Acids Res 2013 Aug;41(14):6816-27.
39	Imr90	fetal lung fibroblasts	Normal	endoderm	2	2X	185.42 million		ENCODE-CSHL	Tilgner H, Knowles DG, Johnson R, Davis CA et al. Deep sequencing of subcellular RNA fractions shows splicing to be predominantly co-transcriptional in the human genome but inefficient for lncRNAs. Genome Res 2012 Sep;22(9):1616-25. PMID: 22955986
40	Nhlf	lung fibroblasts	Normal	endoderm	2	2X	257.41 million		ENCODE-CSHL	Tilgner H, Knowles DG, Johnson R, Davis CA et al. Deep sequencing of subcellular RNA fractions shows splicing to be predominantly co-transcriptional in the human genome but inefficient for lncRNAs. Genome Res 2012 Sep;22(9):1616-25. PMID: 22955987

## Sheet: Sheet1
S.No.	Cell-line	Age	Gender	Grade	Stage	Specimen Site	Type of Lesion	Primary Location	Previous Treatment	Primary Reference	Additional References	Special Notes
31	SCC15	55	Male	Unknown	Unknown	Base of Tongue	Unknown	Tongue	None Prior to Specimen Recovery	Rheinwald et al. (1980)
32	SCC4	55	Male	Unknown	Unknown	Base of Tongue	Unknown	Tongue	Chemo/Radiation Therapy (Methotrexate)	Rheinwald et al. (1980)
33	SCC71	80	Male	Unknown	Unknown	Soft Palate	Unknown	Soft Palate	None Prior to Specimen Recovery	Hu et al. (1991)
34	UMSCC103	29	Female	Moderate-Differentiation	T4N2bM0	Right Lateral Tongue	Persistent Primary	Right Lateral Tongue	Surgery with Post-Operative Chemo/Radiation Therapy	Owen et al. (2014)		Patient was 26 year old pregnant woman with an advanced, locally invasive tumor, with lymph node involvement . Cancer recurred after initial treatment. Patient eventually succumbed to disease distant metatsatic disease.
35	UMSCC29	66	Male	Well-Differentiated	T3N2aM0	Alveolus	Persistent Primary	Alveolus	Chemotherapy	Buchhagen et al. (1996)	Abuzeid et al. (2011)	Patient treated with three courses of pre-op Cx: Cisplatin and MGBG. Cell line shown to exhibit cisplatin resistance.
36	SCC351	57	Female	Well-Differentiated	T4aN0M0	Alveolar Ridge	Primary	Alveolar Ridge	Surgery	Liebertz et al. (2010)	Masood et al. (2013), Cao et al. (2012)	Highly aggressive and locally invasive tumor taken from a Non-Smoking Patient. HPV status is negative.
References
Abuzeid WM et al. Sensitization of Head and Neck Cancer to Cisplatin through the Use of a Novel Curcumin Analog. Arch Otolaryngol Head Neck Surg. 137, 499-507 (2011)
Buchhagen DL et al. Two Regions of Homozygosity on Chromosome 3p in Squamous Cell Carcinoma of the Head and Neck: Comparison with Cytogenetic Analysis 18, 529-537 (1996)
Cao C et al. α-Catulin Marks the Invasion Front of Squamous Cell Carcinoma and is Important for Tumor Cell Metastasis. Mol Cancer Res. 10, 892-903 (2012)
Dickson M et al. Human Keratinocytes that Express hTERT and also Bypass a p16INK4a-Enforced Mechanism that Limits Life Span Become Immortal yet Retain Normal Growth and Differentiation Characteristics. Mol Cell Biol. 20, 1436-1447 (2000)
Hu L et al. Abnormal Expression of Retinoic Acid Receptors and Keratin 19 by Human Oral and Epidermal Squamous Cell Carcinoma Cell Lines. Cancer Res. 51, 3972-3981 (1991)
Liebertz D et al. Establishment and Characterization of a Novel Head and Neck Squamous Cell Carcinoma Cell Line USC-HN1. Head Neck Oncol. 2 (2010)
Masood R et al. A Novel Orthotopic Mouse Model of Head and Neck Cancer and Lymph Node Metastasis. Oncogenesis. 2 (2013)
Owen J et al. A Unique Tongue Cancer Cell Line That Recapitulates the Tumorigenic Stem Cell Population of the Primary Tumor. Ann Otol Rhinol Laryngol. May (2014)
Rheinwald JG et al. Defective Terminal Differentiation in Culture as a Consistent and Selectable Character of Malignant Human Keratinocytes. Cell. 22, 629-632 (1980)
